# Supplementary material for: Quantity and Distribution of Muscle Spindles in Animal and Human Muscles
Source: Int J Mol Sci. 2024 Jul 3;25(13):7320. doi: 10.3390/ijms25137320 (PMC11242712; doi:10.3390/ijms25137320)
Supplement: Supplementary file 1 [file ijms-25-07320-s001.zip]

Archive with 6 entries (5 files):
- ijms-3024076-supplementary/Supplementary Figure S1A-G.pdf
- ijms-3024076-supplementary/supplementary Tables/
- ijms-3024076-supplementary/supplementary Tables/Supplementary table S1.pdf
- ijms-3024076-supplementary/supplementary Tables/supplementary table S2.xlsx
- ijms-3024076-supplementary/supplementary Tables/supplementary table S3.xlsx
- ijms-3024076-supplementary/supplementary Tables/Supplementary table S4.xlsx
