# Supplementary material for: Quantity and Distribution of Muscle Spindles in Animal and Human Muscles
Source: Int J Mol Sci. 2024 Jul 3;25(13):7320. doi: 10.3390/ijms25137320 (PMC11242712; doi:10.3390/ijms25137320)
Supplement: Supplementary file 1 [file ijms-25-07320-s001.zip › ijms-3024076-supplementary/supplementary Tables/supplementary table S2.xlsx]

## Sheet: Sheet1
Supplementary Table S2 Outstanding Studies of MSs in Animal
No.	Species	Muscle name	Muscle mass(g)	Number of MS	Density(/g)	PubMed ID/DOI	References	Stain
1	cat	tibialis anticus		70.65±8.76		14448471	Barker,D. 1960	Holmes silver technique
2	Bonnet Monkey	Abductor Digiti Minimi	0.442	7.78±0.86	17.6	10.1002/ar.1092070204	Devanandan,M,S. 1983	Barker and Ip’s modification of De Castro’s silver technique
3	cat	flexor carpi radialis muscles	1.27±0.121	50~57	43~65	10.1002/aja.1001480304	Gonyea,W.J. 1977	ATPase
4	sheep	peroneus longus muscle	7.8±0.3	42±2.6		10.2535/ofaj1936.76.5_203	Kouichi WATANABE. 1999	periodic acid Shiff reaction and Mayer's hematoxylin.
5	Guinea Pig	vastus lateralis		4.3±0.1	4.1±0.1	10.1002/jmor.1051480205	Maier,A. 1976	ATPase
6	avian	anterior latissimus dorsi muscles	0.28±0.06	35.3±0.8		10.1046/j.1469-7580.1999.19430381.x	WILLIAM K. OVALLE. 1999	silver impregnation
7	pig	Superior oblique		310.3±24.7		11726607	Blumer. 2001	azan
8	cat	interosseus (forelimb)		25.1±2.36		14448471	Barker,D. 1960	Holmes silver technique
9	C57BL/6 mice	gastrocnemius	143.1±1.04(mg)	23.40±0.81	0.15±0.01	10.3389/fnana.2022.838951	Lian. 2022	H&E
10	Bonnet Monkey	Adductor Pollicis	0.696	23.4±1.94	33.62	10.1002/ar.1092070204	Devanandan,M,S. 1983	Barker and Ip’s modification of De Castro’s silver technique
11	pig	Superior rectus		211.6±2.6		11726607	Blumer. 2001	azan
12	pig	Medial rectus		208.4±18.1		11726607	Blumer. 2001	azan
13	pig	Inferior rectus		191.7±15.9		11726607	Blumer. 2001	azan
14	pig	Lateral rectus		190±13.5		11726607	Blumer. 2001	azan
15	hamster	Tenuissimus	0.037±0.0056	18.4±0.7	503	10.1002/ar.1092320407	Patten. 1992	H&E,ATPase
16	sheep	vastus intermedius muscle	35.1±4.7	179.7±17.5		10.2535/ofaj1936.76.5_203	Kouichi WATANABE. 1999	periodic acid Shiff reaction and Mayer's hematoxylin.
17	avian	posterior latissimus dorsi muscles	0.37±0.07	17.2±0.5		10.1046/j.1469-7580.1999.19430381.x	WILLIAM K. OVALLE. 1999	silver impregnation
18	C57BL/6 mice	tibialis anterior	36.06±1.68(mg)	16.40±0.68	0.50±0.01	10.3389/fnana.2022.838951	Lian. 2022	H&E
19	rat	medial gastrocnemius muscle (n=6)	0.66±0.07	15.00±3.13		10.3389/fnana.2021.734555	Gartych.2021	Masson-Goldner trichome
20	pig	Inferior oblique		148±7		11726607	Blumer. 2001	azan
21	rat	medial gastrocnemius muscle (n=6)	1.08±0.88	14.45±2.77		10.3389/fnana.2021.734555	Gartych.2021	Masson-Goldner trichome
22	Guinea Pig	medial gastrocnemius		13±0.5	29±1	10.1002/jmor.1051480205	Maier,A. 1976	ATPase
23	Guinea Pig	soleus		11±0.5	94±1	10.1002/jmor.1051480205	Maier,A. 1976	ATPase
24	Bonnet Monkey	II. Lumbrical	0.304	11.57±1.8	38.06	10.1002/ar.1092070204	Devanandan,M,S. 1983	Barker and Ip’s modification of De Castro’s silver technique
25	Bonnet Monkey	I. Lumbrical	0.264	11.17±1.85	42.31	10.1002/ar.1092070204	Devanandan,M,S. 1983	Barker and Ip’s modification of De Castro’s silver technique
26	C57BL/6 mice	soleus	8.82±0.33(mg)	11.00±0.84	1.53±0.09	10.3389/fnana.2022.838951	Lian. 2022	H&E
27	cat	rectus femoris		104.15±13.55		14448471	Barker,D. 1960	Holmes silver technique
28	C57BL/6 mice	extensor digitorum longus	10.14±0.74(mg)	10.40±0.40	1.80±0.09	10.3389/fnana.2022.838951	Lian. 2022	H&E
29	cat	Complexus	2.38	254	106.723	10.1152/jn.1975.38.6.1322	Richmond,F,J. 1975	Holme’s silver method
30	cat	Complexus	2.66	190	71.4286	10.1152/jn.1975.38.6.1322	Richmond,F,J. 1975	Holme’s silver method
31	cat	Splenius	2.99	189	63.2107	10.1152/jn.1975.38.6.1322	Richmond,F,J. 1975	Holme’s silver method
32	Camel	Dorsal rectus	2.38	181	76.0504	9025998	Abuel-Atta. 1997	VanGiesen
33	cat	Biventer cervicis	2.42	180	74.3802	10.1152/jn.1975.38.6.1322	Richmond,F,J. 1975	Holme’s silver method
34	cat	Biventer cervicis	1.8	173	96.1111	10.1152/jn.1975.38.6.1322	Richmond,F,J. 1975	Holme’s silver method
35	cat	Splenius	2.59	172	66.4093	10.1152/jn.1975.38.6.1322	Richmond,F,J. 1975	Holme’s silver method
36	Camel	ventral rectus	2.06	160	77.6699	9025998	Abuel-Atta. 1997	VanGiesen
37	squirrel	temporal		160		4360468	Kubota,K. 1973	Azan, silver impregnation, Weigert's myelin sheath,H&E
38	Anas platyrhynchos	ARMV, pars ventralis	0.47	154	328	10.1002/jmor.1052100302	R.G.BOUT. 1991	Mallory-Casonihematoxylin
39	Camel	dorsal oblique	1.62	153	94.4444	9025998	Abuel-Atta. 1997	VanGiesen
40	rat	masseter		151		6447135	Lennartsson,B. 1980	Weigert's iron haematoxylin and van Gieson
41	monodelphis domestica	M. deltoideus		150		10.1016/S0940-9602(01)80224-7	Maass,S. 2001	silver
42	cat	Splenius	3.18	148	46.5409	10.1152/jn.1975.38.6.1322	Richmond,F,J. 1975	Holme’s silver method
43	rat	masseter		124		6447135	Lennartsson,B. 1980	Weigert's iron haematoxylin and van Gieson
44	Mogera wogura	snout musculature	0.1	120	1200	132307	Kubota,K. 1975	/
45	Urotrichus talpoides	snout musculature	0.02	120	6000	132307	Kubota,K. 1975	/
46	Camel	medial rectus	2.15	114	53.0233	9025998	Abuel-Atta. 1997	VanGiesen
47	Anas platyrhynchos	musculus pseudotemporalis profundus	0.1	107.7	1077	10.1002/jmor.1052100302	R.G.BOUT. 1991	Mallory-Casonihematoxylin
48	cotton-headed tamarin	Temporal		107		10.1177/00220345750540041601	Kubota,K. 1975	H&E
49	Camel	levator palpebrae	0.84	104	123.81	9025998	Abuel-Atta. 1997	VanGiesen
50	rat	masseter		103		6447135	Lennartsson,B. 1980	Weigert's iron haematoxylin and van Gieson
51	rat	masseter		101		6447135	Lennartsson,B. 1980	Weigert's iron haematoxylin and van Gieson
52	Camel	lateral rectus	2.16	100	46.2963	9025998	Abuel-Atta. 1997	VanGiesen
53	Camel	ventral oblique	1.81	100	55.2486	9025998	Abuel-Atta. 1997	VanGiesen
54	monodelphis domestica	M. deltoideus		98		10.1016/S0940-9602(01)80224-7	Maass,S. 2001	silver
55	Tree Shrew	temporal		95		10.1177/00220345740530030501	Kubota,K. 1974	Azan, silver impregnation, Weigert's myelin sheath,H&E
56	rat	masseter		94		6447135	Lennartsson,B. 1980	Weigert's iron haematoxylin and van Gieson
57	rat	temporal		94		6447135	Lennartsson,B. 1980	Weigert's iron haematoxylin and van Gieson
58	rat	masseter		85		6447135	Lennartsson,B. 1980	Weigert's iron haematoxylin and van Gieson
59	Garnett’s galago	subscapularis	1.2	84.96	70.8	10.1159/000098951	Higurashi. 2006	azan
60	ring-tailed lemur	subscapularis	4.1	84.87	20.7	10.1159/000098951	Higurashi. 2006	azan
61	rat	deep masseter	1.03	77	74.7573	10.1002/aja.1001550406	Maier,A. 1979	H&E
62	cat	temporal		74		10.1016/0306-4522(78)90107-0	Lund,J.P. 1987	Holmes silver method
63	Dymecodon pilirostris	snout musculature	0.015	73	4866.67	132307	Kubota,K. 1975	/
64	rat	temporal		73		6447135	Lennartsson,B. 1980	Weigert's iron haematoxylin and van Gieson
65	cotton-headed tamarin	Masseter		70		10.1177/00220345750540041601	Kubota,K. 1975	H&E
66	cat	flexor carpi radialis muscles	1	68	68	10.1002/jmor.1051830102	Richmond,F.J. 1985	Holmes' method for axons
67	cat	Biventer cervicis	0.91	68	74.7253	10.1152/jn.1975.38.6.1322	Richmond,F,J. 1975	Holme’s silver method
68	rat	temporal		67		6447135	Lennartsson,B. 1980	Weigert's iron haematoxylin and van Gieson
69	rat	temporal		66		6447135	Lennartsson,B. 1980	Weigert's iron haematoxylin and van Gieson
70	Japanese Macaques and Gibbon	obturator externus (OE)	3.323	60	18.056	10.1159/000504958	Takeuchi.2019	azan
71	Camel	retractor bulbi	7.13	59	8.27489	9025998	Abuel-Atta. 1997	VanGiesen
72	duck	Extensor digitorum communis muscle	0.4	59	147.5	6452434	Adal,M,N. 1980	Delafield's haematoxylin and eosin
73	cat	Rectus capitis major	0.68	57	83.8235	10.1152/jn.1975.38.6.1322	Richmond,F,J. 1975	Holme’s silver method
74	duck	Extensor digitorum communis muscle	0.4	57	142.5	6452434	Adal,M,N. 1980	Delafield's haematoxylin and eosin
75	squirrel	medial pterygoid		57		4360468	Kubota,K. 1973	Azan, silver impregnation, Weigert's myelin sheath,H&E
76	cat	Extensor digitorum brevis		56		10.1002/ar.1091430306	Bridgman,C.F. 1962	VanGiesen
77	Garnett’s galago	supraspinatus	0.7	55.02	78.6	10.1159/000098951	Higurashi. 2006	azan
78	ring-tailed lemur	teres major	2.6	54.08	20.8	10.1159/000098951	Higurashi. 2006	azan
79	Anas platyrhynchos	musculus pterygoideus dorsalis lateralis	0.2	54	270	10.1002/jmor.1052100302	R.G.BOUT. 1991	Mallory-Casonihematoxylin
80	Horse	soleus	3.5	51	14.5714	10.1002/ar.a.20377	RON A. MEYERS. 2006	ATPase staining
81	Japanese Macaques and Gibbon	obturator internus (OI)	4.543	47	10.3456	10.1159/000504958	Takeuchi.2019	azan
82	duck	Extensor digitorum communis muscle	0.4	47	117.5	6452434	Adal,M,N. 1980	Delafield's haematoxylin and eosin
83	Anas platyrhynchos	musculus adductor mandibulae externus,pars caudalis	0.29	47	163	10.1002/jmor.1052100302	R.G.BOUT. 1991	Mallory-Casonihematoxylin
84	Anas platyrhynchos	musculus pterygoideus dorsalis medialis	0.1	47	470	10.1002/jmor.1052100302	R.G.BOUT. 1991	Mallory-Casonihematoxylin
85	squirrel	masseter		47		4360468	Kubota,K. 1973	Azan, silver impregnation, Weigert's myelin sheath,H&E
86	cat	Peroneus tertius	0.23	45	195.652	2958438	Scott,J,J. 1987	Barker and Ip’s modification of De Castro’s silver technique
87	ring-tailed lemur	supraspinatus	2.1	44.94	21.4	10.1159/000098951	Higurashi. 2006	azan
88	cat	Rectus capitis major	0.75	44	58.6667	10.1152/jn.1975.38.6.1322	Richmond,F,J. 1975	Holme’s silver method
89	duck	Extensor digitorum communis muscle	0.4	44	110	6452434	Adal,M,N. 1980	Delafield's haematoxylin and eosin
90	monodelphis domestica	M. subscapularis		44		10.1016/S0940-9602(01)80224-7	Maass,S. 2001	silver
91	Garnett’s galago	infraspinatus	0.8	43.04	53.8	10.1159/000098951	Higurashi. 2006	azan
92	duck	Extensor digitorum communis muscle	0.4	43	107.5	6452434	Adal,M,N. 1980	Delafield's haematoxylin and eosin
93	Garnett’s galago	teres major	0.8	42	52.5	10.1159/000098951	Higurashi. 2006	azan
94	Tree Shrew	masseter		42		10.1177/00220345740530030501	Kubota,K. 1974	Azan, silver impregnation, Weigert's myelin sheath,H&E
95	Japanese Macaques and Gibbon	quadratus femoris (QF)	2.653	41	15.4542	10.1159/000504958	Takeuchi.2019	azan
96	monodelphis domestica	M. infraspinatus		39		10.1016/S0940-9602(01)80224-7	Maass,S. 2001	silver
97	cat	Rectus capitis major	0.62	38	61.2903	10.1152/jn.1975.38.6.1322	Richmond,F,J. 1975	Holme’s silver method
98	Pigeon	M. coracotriceps	0.0023	38	16521.7	10.1002/ar.1092120203	Rosser,B,W. 1985	APTase
99	duck	Extensor digitorum communis muscle	0.4	37	92.5	6452434	Adal,M,N. 1980	Delafield's haematoxylin and eosin
100	Anas platyrhynchos	musculus pterygoideus ventralis medialis	0.24	37	154	10.1002/jmor.1052100302	R.G.BOUT. 1991	Mallory-Casonihematoxylin
101	monodelphis domestica	M. supraspinatus		36		10.1016/S0940-9602(01)80224-7	Maass,S. 2001	silver
102	Pigeon	M. coracotriceps	0.0021	35	16666.7	10.1002/ar.1092120203	Rosser,B,W. 1985	APTase
103	monodelphis domestica	M. subscapularis		35		10.1016/S0940-9602(01)80224-7	Maass,S. 2001	silver
104	cat	masseter		34		10.1016/0306-4522(78)90107-0	Lund,J.P. 1987	Holmes silver method
105	ring-tailed lemur	infraspinatus	2.2	33	15	10.1159/000098951	Higurashi. 2006	azan
106	monodelphis domestica	M. teres major		32		10.1016/S0940-9602(01)80224-7	Maass,S. 2001	silver
107	rat	temporal	0.67	31.9	47.6119	10.1002/aja.1001550406	Maier,A. 1979	H&E
108	Pigeon	M. coracotriceps	0.002	31	15500	10.1002/ar.1092120203	Rosser,B,W. 1985	APTase
109	monodelphis domestica	M. teres major		31		10.1016/S0940-9602(01)80224-7	Maass,S. 2001	silver
110	cat	Rectus capitis major	0.62	30	48.3871	10.1152/jn.1975.38.6.1322	Richmond,F,J. 1975	Holme’s silver method
111	cat	Internal intercostal (3rd space)	0.491803	30	61	10.1007/BF00315923	Duron,B. 1978	osmic acid solution
112	monodelphis domestica	M. supraspinatus		28		10.1016/S0940-9602(01)80224-7	Maass,S. 2001	silver
113	rat	medial pterygoid		28		6447135	Lennartsson,B. 1980	Weigert's iron haematoxylin and van Gieson
114	duck	extensor pollicis muscle	0.3	27	90	6452434	Adal,M,N. 1980	Delafield's haematoxylin and eosin
115	duck	extensor pollicis muscle	0.3	27	90	6452434	Adal,M,N. 1980	Delafield's haematoxylin and eosin
116	Anas platyrhynchos	musculus pseudotemporalis superficialis	0.27	27	100	10.1002/jmor.1052100302	R.G.BOUT. 1991	Mallory-Casonihematoxylin
117	Bonnet Monkey	Omohyoid superior belly	1.75	26	14.8571	10.1002/ar.1092230413	Raman,R. 1989	Barker and Ip’s modification of De Castro’s silver technique
118	duck	extensor pollicis muscle	0.3	26	86.6667	6452434	Adal,M,N. 1980	Delafield's haematoxylin and eosin
119	cat	External intercostal (4th space)	0.2	26	130	10.1007/BF00315923	Duron,B. 1978	osmic acid solution
120	Anas platyrhynchos	musculus pterygoideus ventralis lateralis	0.04	25	625	10.1002/jmor.1052100302	R.G.BOUT. 1991	Mallory-Casonihematoxylin
121	cat	Internal intercostal (4th space)	0.5	25	50	10.1007/BF00315923	Duron,B. 1978	osmic acid solution
122	rat	medial pterygoid		25		6447135	Lennartsson,B. 1980	Weigert's iron haematoxylin and van Gieson
123	Pigeon	M. coracotriceps	0.002	24	12000	10.1002/ar.1092120203	Rosser,B,W. 1985	APTase
124	cat	Internal intercostal (8th space)	0.8	24	30	10.1007/BF00315923	Duron,B. 1978	osmic acid solution
125	rat	Medial pterygoid	0.23	23.7	103.043	10.1002/aja.1001550406	Maier,A. 1979	H&E
126	monodelphis domestica	M. infraspinatus		23		10.1016/S0940-9602(01)80224-7	Maass,S. 2001	silver
127	rat	medial pterygoid		23		6447135	Lennartsson,B. 1980	Weigert's iron haematoxylin and van Gieson
128	Pigeon	M. coracotriceps	0.0018	22	12222.2	10.1002/ar.1092120203	Rosser,B,W. 1985	APTase
129	rat	medial pterygoid		22		6447135	Lennartsson,B. 1980	Weigert's iron haematoxylin and van Gieson
130	duck	extensor pollicis muscle	0.3	20	66.6667	6452434	Adal,M,N. 1980	Delafield's haematoxylin and eosin
131	duck	extensor pollicis muscle	0.3	20	66.6667	6452434	Adal,M,N. 1980	Delafield's haematoxylin and eosin
132	monodelphis domestica	M. teres minor		20		10.1016/S0940-9602(01)80224-7	Maass,S. 2001	silver
133	rat	soleus		20		10.1177/26.11.152786	Kucera,J. 1978	ATPase
134	Japanese Macaques and Gibbon	piriformis (P)	1.653	19	11.4943	10.1159/000504958	Takeuchi.2019	azan
135	duck	extensor pollicis muscle	0.3	19	63.3333	6452434	Adal,M,N. 1980	Delafield's haematoxylin and eosin
136	monodelphis domestica	M. teres minor		19		10.1016/S0940-9602(01)80224-7	Maass,S. 2001	silver
137	ring-tailed lemur	teres minor	0.2	18	90	10.1159/000098951	Higurashi. 2006	azan
138	cat	External intercostal (3rd space)	0.163636	18	110	10.1007/BF00315923	Duron,B. 1978	osmic acid solution
139	cat	External intercostal (8th space)	0.3	18	60	10.1007/BF00315923	Duron,B. 1978	osmic acid solution
140	Bonnet Monkey	Sternohyoid	5.79	17	2.9361	10.1002/ar.1092230413	Raman,R. 1989	Barker and Ip’s modification of De Castro’s silver technique
141	Bonnet Monkey	Omohyoid superior belly	1.8	17	9.44444	10.1002/ar.1092230413	Raman,R. 1989	Barker and Ip’s modification of De Castro’s silver technique
142	Bonnet Monkey	Omohyoid superior belly	1.55	17	10.9677	10.1002/ar.1092230413	Raman,R. 1989	Barker and Ip’s modification of De Castro’s silver technique
143	Garnett’s galago	teres minor	0.1	17	170	10.1159/000098951	Higurashi. 2006	azan
144	Bonnet Monkey	I Dorsal In terosseous	0.605	16	26.4	10.1002/ar.1092070204	Devanandan,M,S. 1983	Barker and Ip’s modification of De Castro’s silver technique
145	slow loris	infraspinatus	1.2	15.96	13.3	10.1159/000098951	Higurashi. 2006	azan
146	cat	Occipitoscapularis	0.93	15	16.129	10.1152/jn.1975.38.6.1322	Richmond,F,J. 1975	Holme’s silver method
147	cotton-headed tamarin	Medial pterygoid		15		10.1177/00220345750540041601	Kubota,K. 1975	H&E
148	BEL mice	soleus	2.1	13	6.19048	10.1111/joa.12076	Arimantas Lionikas.2013	ATPase staining
149	rat	Superficial masseter	0.64	12.9	20.1562	10.1002/aja.1001550406	Maier,A. 1979	H&E
150	Bonnet Monkey	Geniohyoid	4.56	12	2.63158	10.1002/ar.1092230413	Raman,R. 1989	Barker and Ip’s modification of De Castro’s silver technique
151	Japanese Macaques and Gibbon	inferior gemellus (IG)	0.76	12	15.7895	10.1159/000504958	Takeuchi.2019	azan
152	slow loris	supraspinatus	0.9	11.97	13.3	10.1159/000098951	Higurashi. 2006	azan
153	DUH mice	soleus	22.3	11	0.493274	10.1111/joa.12076	Arimantas Lionikas.2013	ATPase staining
154	BEH mice	soleus	16.6	11	0.662651	10.1111/joa.12076	Arimantas Lionikas.2013	ATPase staining
155	C57BL/6J mice	soleus	9.8	11	1.12245	10.1111/joa.12076	Arimantas Lionikas.2013	ATPase staining
156	Bonnet Monkey	Sternohyoid	4.78	11	2.30126	10.1002/ar.1092230413	Raman,R. 1989	Barker and Ip’s modification of De Castro’s silver technique
157	cat	Occipitoscapularis	0.59	11	18.6441	10.1152/jn.1975.38.6.1322	Richmond,F,J. 1975	Holme’s silver method
158	slow loris	teres major	0.7	10.99	15.7	10.1159/000098951	Higurashi. 2006	azan
159	slow loris	subscapularis	1.5	10.95	7.3	10.1159/000098951	Higurashi. 2006	azan
160	SM/J mice	soleus	4.8	10	2.08333	10.1111/joa.12076	Arimantas Lionikas.2013	ATPase staining
161	Bonnet Monkey	Sternohyoid	4.72	10	2.11864	10.1002/ar.1092230413	Raman,R. 1989	Barker and Ip’s modification of De Castro’s silver technique
162	Bonnet Monkey	Geniohyoid	4.68	10	2.13675	10.1002/ar.1092230413	Raman,R. 1989	Barker and Ip’s modification of De Castro’s silver technique
163	LG/J mice	soleus	10.1	9	0.891089	10.1111/joa.12076	Arimantas Lionikas.2013	ATPase staining
164	cat	Diaphragm	6.503	9	1.38398	10.1007/BF00315923	Duron,B. 1978	osmic acid solution
165	cotton-headed tamarin	Zygomaticomandibular		9		10.1177/00220345750540041601	Kubota,K. 1975	H&E
166	Bonnet Monkey	Sternothyroid	1.25	8	6.4	10.1002/ar.1092230413	Raman,R. 1989	Barker and Ip’s modification of De Castro’s silver technique
167	cat	Intercartilaginous (2nd space)	0.363636	8	22	10.1007/BF00315923	Duron,B. 1978	osmic acid solution
168	cat	Diaphragm	6.302	7	1.11076	10.1007/BF00315923	Duron,B. 1978	osmic acid solution
169	Japanese Macaques and Gibbon	superior gemellus (SG)	0.155	7	45.1613	10.1159/000504958	Takeuchi.2019	azan
170	cat	Occipitoscapularis	0.46	6	13.0435	10.1152/jn.1975.38.6.1322	Richmond,F,J. 1975	Holme’s silver method
171	slow loris	teres minor	0.2	6	30	10.1159/000098951	Higurashi. 2006	azan
172	cat	Intercartilaginous (3rd space)	0.375	6	16	10.1007/BF00315923	Duron,B. 1978	osmic acid solution
173	cotton-headed tamarin	Lateral pterygoid		6		10.1177/00220345750540041601	Kubota,K. 1975	H&E
174	Bonnet Monkey	Sternothyroid	1.19	5	4.20168	10.1002/ar.1092230413	Raman,R. 1989	Barker and Ip’s modification of De Castro’s silver technique
175	cat	Intercartilaginous (4th space)	0.384615	5	13	10.1007/BF00315923	Duron,B. 1978	osmic acid solution
176	rat	Geniohyoid	0.08	4.9	61.25	10.1002/aja.1001550406	Maier,A. 1979	H&E
177	cat	Posterior crura of diaphragm	1.32353	4.5	3.4	10.1007/BF00315923	Duron,B. 1978	osmic acid solution
178	Bonnet Monkey	Geniohyoid	3.21	4	1.24611	10.1002/ar.1092230413	Raman,R. 1989	Barker and Ip’s modification of De Castro’s silver technique
179	Bonnet Monkey	Sternothyroid	1.1	4	3.63636	10.1002/ar.1092230413	Raman,R. 1989	Barker and Ip’s modification of De Castro’s silver technique
180	rat	Mylohyoid	0.03	1.4	46.6667	10.1002/aja.1001550406	Maier,A. 1979	H&E
181	Anas platyrhynchos	musculus adductor mandibulae externus, pars rostromedialis (ARM)	0.04	1	25	10.1002/jmor.1052100302	R.G.BOUT. 1991	Mallory-Casonihematoxylin
182	Anas platyrhynchos	musculus adductor mandibulae posterior	0.09	0	0	10.1002/jmor.1052100302	R.G.BOUT. 1991	Mallory-Casonihematoxylin
183	Anas platyrhynchos	adductor mandibulae externus profundus	0.03	0	0	10.1002/jmor.1052100302	R.G.BOUT. 1991	Mallory-Casonihematoxylin
184	Bonnet Monkey	Mylohyoid	3.78			10.1002/ar.1092230413	Raman,R. 1989	Barker and Ip’s modification of De Castro’s silver technique
185	Bonnet Monkey	Mylohyoid	3.62			10.1002/ar.1092230413	Raman,R. 1989	Barker and Ip’s modification of De Castro’s silver technique
186	Bonnet Monkey	Mylohyoid	3.58			10.1002/ar.1092230413	Raman,R. 1989	Barker and Ip’s modification of De Castro’s silver technique
187	cat	flexor carpi radialis muscles		52		10.1002/jmor.1051830102	Richmond,F.J. 1985	Holmes' method for axons
188	cat	flexor carpi radialis muscles		63		10.1002/jmor.1051830102	Richmond,F.J. 1985	Holmes' method for axons
189	cat	flexor carpi radialis muscles		55		10.1002/jmor.1051830102	Richmond,F.J. 1985	Holmes' method for axons
Notes: H&E (haematoxylin and eosin). Some researches were failed to achieved the details of muscle mass or number of MSs. Those data which presented with mean±SD, we extracted it in original form and no further calculation in order to make it reliable.
