# Supplementary material for: Quantity and Distribution of Muscle Spindles in Animal and Human Muscles
Source: Int J Mol Sci. 2024 Jul 3;25(13):7320. doi: 10.3390/ijms25137320 (PMC11242712; doi:10.3390/ijms25137320)
Supplement: Supplementary file 1 [file ijms-25-07320-s001.zip › ijms-3024076-supplementary/supplementary Tables/supplementary table S3.xlsx]

## Sheet: Sheet1
Supplementary Table S3 Outstanding Studies of MSs in Human
No.	Muscle name	Muscle mass (g)	Number of MSs	Density (/g)	References	Stain	PubMed ID/DOI
1	trapezius	201	437	2.17413	V Kulkarni. 2001	haematoxylin and eosin	PMID: 11799407
2	thyroarytenoid muscle		28		Sanders.I. 1998	haematoxylin and eosin	10.1016/s0892-1997(98)80070-2
3	thyroarytenoid muscle		20		Sanders.I. 1998	haematoxylin and eosin	10.1016/s0892-1997(98)80070-2
4	thyroarytenoid muscle		16		Sanders.I. 1998	haematoxylin and eosin	10.1016/s0892-1997(98)80070-2
5	thyroarytenoid muscle		14		Sanders.I. 1998	haematoxylin and eosin	10.1016/s0892-1997(98)80070-2
6	thyroarytenoid muscle		14		Sanders.I. 1998	haematoxylin and eosin	10.1016/s0892-1997(98)80070-2
7	Superior rectus (n=6)		15.8±2.5		Lukas.J.R. 1994	toluidin blue	8002252
8	superior oblique	0.19	36	189.474	V Kulkarni. 2001	haematoxylin and eosin	PMID: 11799407
9	Superior oblique (n=6)		21-41;mean=27.3		Lukas.J.R. 1994	toluidin blue	8002252
10	rectus capitis posterior	0.59	58	98.3051	V Kulkarni. 2001	haematoxylin and eosin	PMID: 11799407
11	pronator teres-Upper	0.11±0.02	9.09±0.33		Zhou. 2023	haematoxylin and eosin	10.1111/joa.14000
12	pronator teres-Upper	0.26±0.06	12.73±1.04		Zhou. 2023	haematoxylin and eosin	10.1111/joa.14000
13	pronator teres-Middle	0.27±0.07	6.81±0.79		Zhou. 2023	haematoxylin and eosin	10.1111/joa.14000
14	pronator teres-Middle	0.11±0.03	10.47±0.59		Zhou. 2023	haematoxylin and eosin	10.1111/joa.14000
15	pronator teres-Lower	0.12±0.03	11.17±1.24		Zhou. 2023	haematoxylin and eosin	10.1111/joa.14000
16	pronator teres-Lower	0.29±0.08	10.89±1.01		Zhou. 2023	haematoxylin and eosin	10.1111/joa.14000
17	pronator quadratus-Upper	0.42±0.06	12.89±1.16		Zhou. 2023	haematoxylin and eosin	10.1111/joa.14000
18	pronator quadratus-Middle	0.37±0.04	20.23±1.47		Zhou. 2023	haematoxylin and eosin	10.1111/joa.14000
19	pronator quadratus-Lower	0.26±0.04	12.57±1.54		Zhou. 2023	haematoxylin and eosin	10.1111/joa.14000
20	platysmata	30	177		May. 2018	haematoxylin and eosin	10.1111/joa.12724
21	palmaris longus-Upper	0.20±0.02	10.18±0.92		Zhou. 2023	haematoxylin and eosin	10.1111/joa.14000
22	palmaris longus-Middle	0.23±0.04	9.45±0.65		Zhou. 2023	haematoxylin and eosin	10.1111/joa.14000
23	palmaris longus-Lower	0.21±0.03	8.05±0.43		Zhou. 2023	haematoxylin and eosin	10.1111/joa.14000
24	Opponance pollicis	2.5	44	17.6	V Kulkarni. 2001	haematoxylin and eosin	PMID: 11799407
25	OP（opponens pollicis）	8.2	45	5.4878	Peng xie. 2012	Modified Sihler’s Stain	10.1371/journal.pone.0051538
26	ODM（opponens digiti minimi）	4.32	29.5	6.8287	Peng xie. 2012	Modified Sihler’s Stain	10.1371/journal.pone.0051538
27	Inferior rectus		50		V Kulkarni. 2001	haematoxylin and eosin	PMID: 11799407
28	multifidus	5.32	111	20.8647	L. C. Boyd-Clark. 2002	Masson’s trichrome	10.1097/00007632-200204010-00005
29	Medial rectus (n=5)		18.8±3.0		Lukas.J.R. 1994	toluidin blue	8002252
30	medial pterygoid muscle	6.75	47	6.96296	Bhojwani et al. 2017	Weigert-Van Gieson	10.1002/ca.22947
31	medial pterygoid muscle	7.48	43	5.74866	Bhojwani et al. 2017	Weigert-Van Gieson	10.1002/ca.22947
32	medial pterygoid muscle	5.96	37	6.20805	Bhojwani et al. 2017	Weigert-Van Gieson	10.1002/ca.22947
33	medial pterygoid muscle	9.03	29	3.21152	Bhojwani et al. 2017	Weigert-Van Gieson	10.1002/ca.22947
34	medial pterygoid muscle	7.92	23	2.90404	Bhojwani et al. 2017	Weigert-Van Gieson	10.1002/ca.22947
35	medial pterygoid muscle	6.27	19	3.0303	Bhojwani et al. 2017	Weigert-Van Gieson	10.1002/ca.22947
36	masseter (n=7)		624/7		Osterlund. 2011	ATPase	10.1002/ar.21347
37	masseter		117		Eriksson,P,P. 1987	ATPase	10.1016/s0003-9969(87)80009-2
38	masseter		79		Eriksson,P,P. 1987	ATPase	10.1016/s0003-9969(87)80009-2
39	masseter		71		Eriksson,P,P. 1987	ATPase	10.1016/s0003-9969(87)80009-2
40	masseter		64		Eriksson,P,P. 1987	ATPase	10.1016/s0003-9969(87)80009-2
41	masseter		44		Eriksson,P,P. 1987	ATPase	10.1016/s0003-9969(87)80009-2
42	longus colli	3.22	143	44.4099	L. C. Boyd-Clark. 2002	Masson’s trichrome	10.1097/00007632-200204010-00005
43	latissimus dorsi	246	368	1.49593	V Kulkarni. 2001	haematoxylin and eosin	PMID: 11799407
44	Lateral rectus (n=6)		19.3±1.9		Lukas.J.R. 1994	toluidin blue	8002252
45	lateral pterygoid	7.6	155	20.3947	V Kulkarni. 2001	haematoxylin and eosin	PMID: 11799407
46	Inferior rectus (n=6)		34.0±4.4		Lukas.J.R. 1994	toluidin blue	8002252
47	Inferior oblique (n=6)		4.3±1.8		Lukas.J.R. 1994	toluidin blue	8002252
48	flexor pollicis longus-Upper	0.26±0.06	11.31±1.63		Zhou. 2023	haematoxylin and eosin	10.1111/joa.14000
49	flexor pollicis longus-Middle	0.28±0.07	10.71±1.47		Zhou. 2023	haematoxylin and eosin	10.1111/joa.14000
50	flexor pollicis longus-Lower	0.32±0.05	15.09±1.35		Zhou. 2023	haematoxylin and eosin	10.1111/joa.14000
51	flexor digitorum superficialis-Upper	0.36±0.11	22.03±1.72		Zhou. 2023	haematoxylin and eosin	10.1111/joa.14000
52	flexor digitorum superficialis-Upper	0.27±0.08	15.92±0.60		Zhou. 2023	haematoxylin and eosin	10.1111/joa.14000
53	flexor digitorum superficialis-Middle	0.28±0.06	21.07±1.58		Zhou. 2023	haematoxylin and eosin	10.1111/joa.14000
54	flexor digitorum superficialis-Middle	0.38±0.10	18.25±1.22		Zhou. 2023	haematoxylin and eosin	10.1111/joa.14000
55	flexor digitorum superficialis-Lower	0.38±0.10	19.32±0.45		Zhou. 2023	haematoxylin and eosin	10.1111/joa.14000
56	flexor digitorum superficialis-Lower	0.25±0.09	13.62±1.21		Zhou. 2023	haematoxylin and eosin	10.1111/joa.14000
57	flexor digitorum profundus-Middle	0.92±0.13	19.26±0.91		Zhou. 2023	haematoxylin and eosin	10.1111/joa.14000
58	flexor digitorum profundus-Middle	0.57±0.08	17.16±0.38		Zhou. 2023	haematoxylin and eosin	10.1111/joa.14000
59	flexor digitorum profundus-Lower	0.71±0.06	17.58±1.18		Zhou. 2023	haematoxylin and eosin	10.1111/joa.14000
60	flexor digitorum profundus-Lower	0.58±0.08	15.53±0.51		Zhou. 2023	haematoxylin and eosin	10.1111/joa.14000
61	flexor carpiradialis-Upper	0.51±0.10	16.11±1.00		Zhou. 2023	haematoxylin and eosin	10.1111/joa.14000
62	flexor carpiradialis-Middle	0.47±0.12	16.38±0.68		Zhou. 2023	haematoxylin and eosin	10.1111/joa.14000
63	flexor carpiradialis-Lower	0.58±0.14	14.65±0.83		Zhou. 2023	haematoxylin and eosin	10.1111/joa.14000
64	flexor carpi ulnaris-Upper	0.63±0.11	21.23±1.22		Zhou. 2023	haematoxylin and eosin	10.1111/joa.14000
65	flexor carpi ulnaris-Middle	0.76±0.12	21.50±1.75		Zhou. 2023	haematoxylin and eosin	10.1111/joa.14000
66	flexor carpi ulnaris-Lower	0.75±0.11	22.76±1.60		Zhou. 2023	haematoxylin and eosin	10.1111/joa.14000
67	FDMB（flexor digiti minimi brevis）	3.14	22	7.00637	Peng xie. 2012	Modified Sihler’s Stain	10.1371/journal.pone.0051538
68	FPB（flexor pollicis brevis）	6.86	39	5.68513	Peng xie. 2012	Modified Sihler’s Stain	10.1371/journal.pone.0051538
69	Digastric Muscles	7.2	5.1	0.708333	Daniele Saverino.2014	haematoxylin and eosin	10.1155/2014/294263
70	biceps (n=6)		97/6		Osterlund. 2011	ATPase	10.1002/ar.21347
71	AP（adductor pollicis）	10.93	41	3.75114	Peng xie. 2012	Modified Sihler’s Stain	10.1371/journal.pone.0051538
72	ADM（abductor digiti minimi）	6.68	25	3.74251	Peng xie. 2012	Modified Sihler’s Stain	10.1371/journal.pone.0051538
73	APB（abductor pollicis brevis）	7.73	37.5	4.85123	Peng xie. 2012	Modified Sihler’s Stain	10.1371/journal.pone.0051538
74	1st lumbrical	3.1	52	16.7742	V Kulkarni. 2001	haematoxylin and eosin	PMID: 11799407
75	inferior oblique	0.33	88	266.667	V Kulkarni. 2001	haematoxylin and eosin	PMID: 11799407
76	flexor digitorum profundus-Upper	0.74±0.09	25.52±1.52		Zhou. 2023	haematoxylin and eosin	10.1111/joa.14000
77	flexor digitorum profundus-Upper	0.55±0.09	20.54±1.67		Zhou. 2023	haematoxylin and eosin	10.1111/joa.14000
Notes: some researches were failed to achieved the details of muscle mass or number of MSs. Those data which presented with mean±SD, we extracted it in original form and no further calculation in order to make it reliable.
