# Supplementary material for: Quantity and Distribution of Muscle Spindles in Animal and Human Muscles
Source: Int J Mol Sci. 2024 Jul 3;25(13):7320. doi: 10.3390/ijms25137320 (PMC11242712; doi:10.3390/ijms25137320)
Supplement: Supplementary file 1 [file ijms-25-07320-s001.zip › ijms-3024076-supplementary/supplementary Tables/Supplementary table S4.xlsx]

## Sheet: Fig4 E
No.	Species	Muscle name	Muscle name	Muscle mass(g)	Number of MS	Density(/g)	PubMed ID/DOI	References	Stain	Stain
1	cotton-headed tamarin	zygomaticomandibular	Zygomaticomandibular		9		10.1177/00220345750540041601	Kubota,K. 1975	H&E	H&E
2	Camel	ventral rectus	ventral rectus	2.06	160	77.6699	9025998	Abuel-Atta. 1997	VanGiesen	VanGiesen
3	Camel	ventral oblique	ventral oblique	1.81	100	55.2486	9025998	Abuel-Atta. 1997	VanGiesen	VanGiesen
4	Guinea Pig	vastus lateralis	vastus lateralis		4.3±0.1	4.1±0.1	10.1002/jmor.1051480205	Maier,A. 1976	ATPase	ATPase
5	sheep	vastus intermedius muscle	vastus intermedius muscle	35.1±4.7	179.7±17.5		10.2535/ofaj1936.76.5_203	Kouichi WATANABE. 1999	periodic acid Shiff reaction and Mayer's hematoxylin.	periodic acid Shiff reaction and Mayer's hematoxylin.
6	cat	tibialis anticus	tibialis anticus		70.65±8.76		14448471	Barker,D. 1960	Holmes silver technique	Holmes silver technique
7	mice	tibialis anterior	tibialis anterior	36.06±1.68(mg)	16.40±0.68	0.50±0.01	10.3389/fnana.2022.838951	Lian. 2022	H&E	H&E
8	ring-tailed lemur	teres minor	teres minor	0.2	18	90	10.1159/000098951	Higurashi. 2006	azan	azan
9	slow loris	teres minor	teres minor	0.2	6	30	10.1159/000098951	Higurashi. 2006	azan	azan
10	Garnett’s galago	teres minor	teres minor	0.1	17	170	10.1159/000098951	Higurashi. 2006	azan	azan
11	ring-tailed lemur	teres major	teres major	2.6	54.08	20.8	10.1159/000098951	Higurashi. 2006	azan	azan
12	Garnett’s galago	teres major	teres major	0.8	42	52.5	10.1159/000098951	Higurashi. 2006	azan	azan
13	slow loris	teres major	teres major	0.7	10.99	15.7	10.1159/000098951	Higurashi. 2006	azan	azan
14	hamster	tenuissimus	Tenuissimus	0.037±0.0056	18.4±0.7	503	10.1002/ar.1092320407	Patten. 1992	H&E,ATPase	H&E,ATPase
15	squirrel	temporal	temporal		160		4360468	Kubota,K. 1973	Azan, silver impregnation, Weigert's myelin sheath,H&E	Azan, silver impregnation, Weigert's myelin sheath,H&E
16	Tree Shrew	temporal	temporal		95		10.1177/00220345740530030501	Kubota,K. 1974	Azan, silver impregnation, Weigert's myelin sheath,H&E	Azan, silver impregnation, Weigert's myelin sheath,H&E
17	rat	temporal	temporal	0.67	31.9	47.6119	10.1002/aja.1001550406	Maier,A. 1979	H&E	H&E
18	cotton-headed tamarin	temporal	Temporal		107		10.1177/00220345750540041601	Kubota,K. 1975	H&E	H&E
19	rat	temporal	temporal		94		6447135	Lennartsson,B. 1980	Weigert's iron haematoxylin and van Gieson	Weigert's iron haematoxylin and van Gieson
20	cat	temporal	temporal		74		10.1016/0306-4522(78)90107-0	Lund,J.P. 1987	Holmes silver method	Holmes silver method
21	rat	temporal	temporal		73		6447135	Lennartsson,B. 1980	Weigert's iron haematoxylin and van Gieson	Weigert's iron haematoxylin and van Gieson
22	rat	temporal	temporal		67		6447135	Lennartsson,B. 1980	Weigert's iron haematoxylin and van Gieson	Weigert's iron haematoxylin and van Gieson
23	rat	temporal	temporal		66		6447135	Lennartsson,B. 1980	Weigert's iron haematoxylin and van Gieson	Weigert's iron haematoxylin and van Gieson
24	ring-tailed lemur	supraspinatus	supraspinatus	2.1	44.94	21.4	10.1159/000098951	Higurashi. 2006	azan	azan
25	slow loris	supraspinatus	supraspinatus	0.9	11.97	13.3	10.1159/000098951	Higurashi. 2006	azan	azan
26	Garnett’s galago	supraspinatus	supraspinatus	0.7	55.02	78.6	10.1159/000098951	Higurashi. 2006	azan	azan
27	pig	superior rectus	Superior rectus		211.6±2.6		11726607	Blumer. 2001	azan	azan
28	pig	superior oblique	Superior oblique		310.3±24.7		11726607	Blumer. 2001	azan	azan
29	Japanese Macaques and Gibbon	superior gemellus	superior gemellus	0.155	7	45.1613	10.1159/000504958	Takeuchi.2019	azan	azan
30	rat	masseter	masseter	0.64	12.9	20.1562	10.1002/aja.1001550406	Maier,A. 1979	H&E	H&E
31	ring-tailed lemur	subscapularis	subscapularis	4.1	84.87	20.7	10.1159/000098951	Higurashi. 2006	azan	azan
32	slow loris	subscapularis	subscapularis	1.5	10.95	7.3	10.1159/000098951	Higurashi. 2006	azan	azan
33	Garnett’s galago	subscapularis	subscapularis	1.2	84.96	70.8	10.1159/000098951	Higurashi. 2006	azan	azan
34	Bonnet Monkey	sternothyroid	Sternothyroid	1.25	8	6.4	10.1002/ar.1092230413	Raman,R. 1989	Barker and Ip’s modification of De Castro’s silver technique	Barker and Ip’s modification of De Castro’s silver technique
35	Bonnet Monkey	sternothyroid	Sternothyroid	1.19	5	4.20168	10.1002/ar.1092230413	Raman,R. 1989	Barker and Ip’s modification of De Castro’s silver technique	Barker and Ip’s modification of De Castro’s silver technique
36	Bonnet Monkey	sternothyroid	Sternothyroid	1.1	4	3.63636	10.1002/ar.1092230413	Raman,R. 1989	Barker and Ip’s modification of De Castro’s silver technique	Barker and Ip’s modification of De Castro’s silver technique
37	Bonnet Monkey	sternohyoid	Sternohyoid	5.79	17	2.9361	10.1002/ar.1092230413	Raman,R. 1989	Barker and Ip’s modification of De Castro’s silver technique	Barker and Ip’s modification of De Castro’s silver technique
38	Bonnet Monkey	sternohyoid	Sternohyoid	4.78	11	2.30126	10.1002/ar.1092230413	Raman,R. 1989	Barker and Ip’s modification of De Castro’s silver technique	Barker and Ip’s modification of De Castro’s silver technique
39	Bonnet Monkey	sternohyoid	Sternohyoid	4.72	10	2.11864	10.1002/ar.1092230413	Raman,R. 1989	Barker and Ip’s modification of De Castro’s silver technique	Barker and Ip’s modification of De Castro’s silver technique
40	cat	splenius	Splenius	3.18	148	46.5409	10.1152/jn.1975.38.6.1322	Richmond,F,J. 1975	Holme’s silver method	Holme’s silver method
41	cat	splenius	Splenius	2.99	189	63.2107	10.1152/jn.1975.38.6.1322	Richmond,F,J. 1975	Holme’s silver method	Holme’s silver method
42	cat	splenius	Splenius	2.59	172	66.4093	10.1152/jn.1975.38.6.1322	Richmond,F,J. 1975	Holme’s silver method	Holme’s silver method
43	mice	soleus	soleus	8.82±0.33(mg)	11.00±0.84	1.53±0.09	10.3389/fnana.2022.838951	Lian. 2022	H&E	H&E
44	DUH mice	soleus	soleus	22.3	11	0.493274	10.1111/joa.12076	Arimantas Lionikas.2013	ATPase staining	ATPase staining
45	BEH mice	soleus	soleus	16.6	11	0.662651	10.1111/joa.12076	Arimantas Lionikas.2013	ATPase staining	ATPase staining
46	LG/J mice	soleus	soleus	10.1	9	0.891089	10.1111/joa.12076	Arimantas Lionikas.2013	ATPase staining	ATPase staining
47	C57BL/6J mice	soleus	soleus	9.8	11	1.12245	10.1111/joa.12076	Arimantas Lionikas.2013	ATPase staining	ATPase staining
48	SM/J mice	soleus	soleus	4.8	10	2.08333	10.1111/joa.12076	Arimantas Lionikas.2013	ATPase staining	ATPase staining
49	Horse	soleus	soleus	3.5	51	14.5714	10.1002/ar.a.20377	RON A. MEYERS. 2006	ATPase staining	ATPase staining
50	BEL mice	soleus	soleus	2.1	13	6.19048	10.1111/joa.12076	Arimantas Lionikas.2013	ATPase staining	ATPase staining
51	Guinea Pig	soleus	soleus		11±0.5	94±1	10.1002/jmor.1051480205	Maier,A. 1976	ATPase	ATPase
52	rat	soleus	soleus		20		10.1177/26.11.152786	Kucera,J. 1978	ATPase	ATPase
53	Camel	retractor bulbi	retractor bulbi	7.13	59	8.27489	9025998	Abuel-Atta. 1997	VanGiesen	VanGiesen
54	cat	rectus femoris	rectus femoris		104.15±13.55		14448471	Barker,D. 1960	Holmes silver technique	Holmes silver technique
55	cat	rectus capitis major	Rectus capitis major	0.75	44	58.6667	10.1152/jn.1975.38.6.1322	Richmond,F,J. 1975	Holme’s silver method	Holme’s silver method
56	cat	rectus capitis major	Rectus capitis major	0.68	57	83.8235	10.1152/jn.1975.38.6.1322	Richmond,F,J. 1975	Holme’s silver method	Holme’s silver method
57	cat	rectus capitis major	Rectus capitis major	0.62	38	61.2903	10.1152/jn.1975.38.6.1322	Richmond,F,J. 1975	Holme’s silver method	Holme’s silver method
58	cat	rectus capitis major	Rectus capitis major	0.62	30	48.3871	10.1152/jn.1975.38.6.1322	Richmond,F,J. 1975	Holme’s silver method	Holme’s silver method
59	Japanese Macaques and Gibbon	quadratus femoris	quadratus femoris	2.653	41	15.4542	10.1159/000504958	Takeuchi.2019	azan	azan
60	avian	posterior latissimus dorsi muscles	posterior latissimus dorsi muscles	0.37±0.07	17.2±0.5		10.1046/j.1469-7580.1999.19430381.x	WILLIAM K. OVALLE. 1999	silver impregnation	silver impregnation
61	cat	posterior crura of diaphragm	Posterior crura of diaphragm	1.32353	4.5	3.4	10.1007/BF00315923	Duron,B. 1978	osmic acid solution	osmic acid solution
62	Japanese Macaques and Gibbon	piriformis	piriformis	1.653	19	11.4943	10.1159/000504958	Takeuchi.2019	azan	azan
63	cat	peroneus tertius	Peroneus tertius	0.23	45	195.652	2958438	Scott,J,J. 1987	Barker and Ip’s modification of De Castro’s silver technique	Barker and Ip’s modification of De Castro’s silver technique
64	sheep	peroneus longus muscle	peroneus longus muscle	7.8±0.3	42±2.6		10.2535/ofaj1936.76.5_203	Kouichi WATANABE. 1999	periodic acid Shiff reaction and Mayer's hematoxylin.	periodic acid Shiff reaction and Mayer's hematoxylin.
65	Bonnet Monkey	omohyoid superior belly	Omohyoid superior belly	1.8	17	9.44444	10.1002/ar.1092230413	Raman,R. 1989	Barker and Ip’s modification of De Castro’s silver technique	Barker and Ip’s modification of De Castro’s silver technique
66	Bonnet Monkey	omohyoid superior belly	Omohyoid superior belly	1.75	26	14.8571	10.1002/ar.1092230413	Raman,R. 1989	Barker and Ip’s modification of De Castro’s silver technique	Barker and Ip’s modification of De Castro’s silver technique
67	Bonnet Monkey	omohyoid superior belly	Omohyoid superior belly	1.55	17	10.9677	10.1002/ar.1092230413	Raman,R. 1989	Barker and Ip’s modification of De Castro’s silver technique	Barker and Ip’s modification of De Castro’s silver technique
68	cat	occipitoscapularis	Occipitoscapularis	0.93	15	16.129	10.1152/jn.1975.38.6.1322	Richmond,F,J. 1975	Holme’s silver method	Holme’s silver method
69	cat	occipitoscapularis	Occipitoscapularis	0.59	11	18.6441	10.1152/jn.1975.38.6.1322	Richmond,F,J. 1975	Holme’s silver method	Holme’s silver method
70	cat	occipitoscapularis	Occipitoscapularis	0.46	6	13.0435	10.1152/jn.1975.38.6.1322	Richmond,F,J. 1975	Holme’s silver method	Holme’s silver method
71	Japanese Macaques and Gibbon	obturator internus	obturator internus	4.543	47	10.3456	10.1159/000504958	Takeuchi.2019	azan	azan
72	Japanese Macaques and Gibbon	obturator externus	obturator externus	3.323	60	18.056	10.1159/000504958	Takeuchi.2019	azan	azan
73	rat	mylohyoid	Mylohyoid	0.03	1.4	46.6667	10.1002/aja.1001550406	Maier,A. 1979	H&E	H&E
74	Bonnet Monkey	myelohyoid	Myelohyoid	3.78			10.1002/ar.1092230413	Raman,R. 1989	Barker and Ip’s modification of De Castro’s silver technique	Barker and Ip’s modification of De Castro’s silver technique
75	Bonnet Monkey	myelohyoid	Myelohyoid	3.62			10.1002/ar.1092230413	Raman,R. 1989	Barker and Ip’s modification of De Castro’s silver technique	Barker and Ip’s modification of De Castro’s silver technique
76	Bonnet Monkey	myelohyoid	Myelohyoid	3.58			10.1002/ar.1092230413	Raman,R. 1989	Barker and Ip’s modification of De Castro’s silver technique	Barker and Ip’s modification of De Castro’s silver technique
77	Anas platyrhynchos	musculus pterygoideus ventralis medialis	musculus pterygoideus ventralis medialis	0.24	37	154	10.1002/jmor.1052100302	R.G.BOUT. 1991	Mallory-Casonihematoxylin	Mallory-Casonihematoxylin
78	Anas platyrhynchos	musculus pterygoideus ventralis lateralis	musculus pterygoideus ventralis lateralis	0.04	25	625	10.1002/jmor.1052100302	R.G.BOUT. 1991	Mallory-Casonihematoxylin	Mallory-Casonihematoxylin
79	Anas platyrhynchos	musculus pterygoideus dorsalis lateralis	musculus pterygoideus dorsalis lateralis	0.2	54	270	10.1002/jmor.1052100302	R.G.BOUT. 1991	Mallory-Casonihematoxylin	Mallory-Casonihematoxylin
80	Anas platyrhynchos	musculus ptcrygoideus dorsalis medialis	musculus ptcrygoideus dorsalis medialis	0.1	47	470	10.1002/jmor.1052100302	R.G.BOUT. 1991	Mallory-Casonihematoxylin	Mallory-Casonihematoxylin
81	Anas platyrhynchos	musculus pseudotemporalis superficialis	musculus pseudotemporalis superficialis	0.27	27	100	10.1002/jmor.1052100302	R.G.BOUT. 1991	Mallory-Casonihematoxylin	Mallory-Casonihematoxylin
82	Anas platyrhynchos	musculus pseudotemporalis profundus	musculus pseudotemporalis profundus	0.1	107.7	1077	10.1002/jmor.1052100302	R.G.BOUT. 1991	Mallory-Casonihematoxylin	Mallory-Casonihematoxylin
83	Anas platyrhynchos	musculus adductor mandibulae posterior	musculus adductor mandibulae posterior	0.09	0	0	10.1002/jmor.1052100302	R.G.BOUT. 1991	Mallory-Casonihematoxylin	Mallory-Casonihematoxylin
84	Anas platyrhynchos	musculus adductor mandibulae externus,pars caudalis	musculus adductor mandibulae externus,pars caudalis	0.29	47	163	10.1002/jmor.1052100302	R.G.BOUT. 1991	Mallory-Casonihematoxylin	Mallory-Casonihematoxylin
85	Anas platyrhynchos	musculus adductor mandibulae externus, pars rostromedialis	musculus adductor mandibulae externus, pars rostromedialis	0.04	1	25	10.1002/jmor.1052100302	R.G.BOUT. 1991	Mallory-Casonihematoxylin	Mallory-Casonihematoxylin
86	Camel	medial rectus	medial rectus	2.15	114	53.0233	9025998	Abuel-Atta. 1997	VanGiesen	VanGiesen
87	pig	medial rectus	Medial rectus		208.4±18.1		11726607	Blumer. 2001	azan	azan
88	rat	medial pterygoid	Medial pterygoid	0.23	23.7	103.043	10.1002/aja.1001550406	Maier,A. 1979	H&E	H&E
89	squirrel	medial pterygoid	medial pterygoid		57		4360468	Kubota,K. 1973	Azan, silver impregnation, Weigert's myelin sheath,H&E	Azan, silver impregnation, Weigert's myelin sheath,H&E
90	rat	medial pterygoid	medial pterygoid		28		6447135	Lennartsson,B. 1980	Weigert's iron haematoxylin and van Gieson	Weigert's iron haematoxylin and van Gieson
91	rat	medial pterygoid	medial pterygoid		25		6447135	Lennartsson,B. 1980	Weigert's iron haematoxylin and van Gieson	Weigert's iron haematoxylin and van Gieson
92	rat	medial pterygoid	medial pterygoid		23		6447135	Lennartsson,B. 1980	Weigert's iron haematoxylin and van Gieson	Weigert's iron haematoxylin and van Gieson
93	rat	medial pterygoid	medial pterygoid		22		6447135	Lennartsson,B. 1980	Weigert's iron haematoxylin and van Gieson	Weigert's iron haematoxylin and van Gieson
94	cotton-headed tamarin	medial pterygoid	Medial pterygoid		15		10.1177/00220345750540041601	Kubota,K. 1975	H&E	H&E
95	rat	medial gastrocnemius muscle	medial gastrocnemius muscle	1.08±0.88	14.45±2.77		10.3389/fnana.2021.734555	Gartych.2021	Masson-Goldner trichome	Masson-Goldner trichome
96	rat	medial gastrocnemius muscle	medial gastrocnemius muscle	0.66±0.07	15.00±3.13		10.3389/fnana.2021.734555	Gartych.2021	Masson-Goldner trichome	Masson-Goldner trichome
97	Guinea Pig	medial gastrocnemius	medial gastrocnemius		13±0.5	29±1	10.1002/jmor.1051480205	Maier,A. 1976	ATPase	ATPase
98	Tree Shrew	masseter	masseter		42		10.1177/00220345740530030501	Kubota,K. 1974	Azan, silver impregnation, Weigert's myelin sheath,H&E	Azan, silver impregnation, Weigert's myelin sheath,H&E
99	rat	masseter	masseter	1.03	77	74.7573	10.1002/aja.1001550406	Maier,A. 1979	H&E	H&E
100	rat	masseter	masseter		151		6447135	Lennartsson,B. 1980	Weigert's iron haematoxylin and van Gieson	Weigert's iron haematoxylin and van Gieson
101	rat	masseter	masseter		124		6447135	Lennartsson,B. 1980	Weigert's iron haematoxylin and van Gieson	Weigert's iron haematoxylin and van Gieson
102	rat	masseter	masseter		103		6447135	Lennartsson,B. 1980	Weigert's iron haematoxylin and van Gieson	Weigert's iron haematoxylin and van Gieson
103	rat	masseter	masseter		101		6447135	Lennartsson,B. 1980	Weigert's iron haematoxylin and van Gieson	Weigert's iron haematoxylin and van Gieson
104	rat	masseter	masseter		94		6447135	Lennartsson,B. 1980	Weigert's iron haematoxylin and van Gieson	Weigert's iron haematoxylin and van Gieson
105	rat	masseter	masseter		85		6447135	Lennartsson,B. 1980	Weigert's iron haematoxylin and van Gieson	Weigert's iron haematoxylin and van Gieson
106	cotton-headed tamarin	masseter	Masseter		70		10.1177/00220345750540041601	Kubota,K. 1975	H&E	H&E
107	squirrel	masseter	masseter		47		4360468	Kubota,K. 1973	Azan, silver impregnation, Weigert's myelin sheath,H&E	Azan, silver impregnation, Weigert's myelin sheath,H&E
108	cat	masseter	masseter		34		10.1016/0306-4522(78)90107-0	Lund,J.P. 1987	Holmes silver method	Holmes silver method
109	monodelphis domestica	m. teres minor	M. teres minor		20		10.1016/S0940-9602(01)80224-7	Maass,S. 2001	silver	silver
110	monodelphis domestica	m. teres minor	M. teres minor		19		10.1016/S0940-9602(01)80224-7	Maass,S. 2001	silver	silver
111	monodelphis domestica	m. teres major	M. teres major		32		10.1016/S0940-9602(01)80224-7	Maass,S. 2001	silver	silver
112	monodelphis domestica	m. teres major	M. teres major		31		10.1016/S0940-9602(01)80224-7	Maass,S. 2001	silver	silver
113	monodelphis domestica	m. supraspinatus	M. supraspinatus		36		10.1016/S0940-9602(01)80224-7	Maass,S. 2001	silver	silver
114	monodelphis domestica	m. supraspinatus	M. supraspinatus		28		10.1016/S0940-9602(01)80224-7	Maass,S. 2001	silver	silver
115	monodelphis domestica	m. subscapularis	M. subscapularis		44		10.1016/S0940-9602(01)80224-7	Maass,S. 2001	silver	silver
116	monodelphis domestica	m. subscapularis	M. subscapularis		35		10.1016/S0940-9602(01)80224-7	Maass,S. 2001	silver	silver
117	monodelphis domestica	m. infraspinatus	M. infraspinatus		39		10.1016/S0940-9602(01)80224-7	Maass,S. 2001	silver	silver
118	monodelphis domestica	m. infraspinatus	M. infraspinatus		23		10.1016/S0940-9602(01)80224-7	Maass,S. 2001	silver	silver
119	monodelphis domestica	m. deltoideus	M. deltoideus		150		10.1016/S0940-9602(01)80224-7	Maass,S. 2001	silver	silver
120	monodelphis domestica	m. deltoideus	M. deltoideus		98		10.1016/S0940-9602(01)80224-7	Maass,S. 2001	silver	silver
121	Pigeon	m. coracotriceps	M. coracotriceps	0.0023	38	16521.7	10.1002/ar.1092120203	Rosser,B,W. 1985	APTase	APTase
122	Pigeon	m. coracotriceps	M. coracotriceps	0.0021	35	16666.7	10.1002/ar.1092120203	Rosser,B,W. 1985	APTase	APTase
123	Pigeon	m. coracotriceps	M. coracotriceps	0.002	31	15500	10.1002/ar.1092120203	Rosser,B,W. 1985	APTase	APTase
124	Pigeon	m. coracotriceps	M. coracotriceps	0.002	24	12000	10.1002/ar.1092120203	Rosser,B,W. 1985	APTase	APTase
125	Pigeon	m. coracotriceps	M. coracotriceps	0.0018	22	12222.2	10.1002/ar.1092120203	Rosser,B,W. 1985	APTase	APTase
126	Camel	levator palpebrae	levator palpebrae	0.84	104	123.81	9025998	Abuel-Atta. 1997	VanGiesen	VanGiesen
127	Camel	lateral rectus	lateral rectus	2.16	100	46.2963	9025998	Abuel-Atta. 1997	VanGiesen	VanGiesen
128	pig	lateral rectus	Lateral rectus		190±13.5		11726607	Blumer. 2001	azan	azan
129	cotton-headed tamarin	lateral pterygoid	Lateral pterygoid		6		10.1177/00220345750540041601	Kubota,K. 1975	H&E	H&E
130	cat	interosseus (forelimb)	interosseus (forelimb)		25.1±2.36		14448471	Barker,D. 1960	Holmes silver technique	Holmes silver technique
131	cat	internal intercostal (8th space)	Internal intercostal (8th space)	0.8	24	30	10.1007/BF00315923	Duron,B. 1978	osmic acid solution	osmic acid solution
132	cat	internal intercostal (4th space)	Internal intercostal (4th space)	0.5	25	50	10.1007/BF00315923	Duron,B. 1978	osmic acid solution	osmic acid solution
133	cat	internal intercostal (3rd space)	Internal intercostal (3rd space)	0.491803	30	61	10.1007/BF00315923	Duron,B. 1978	osmic acid solution	osmic acid solution
134	cat	intercartilaginous (4th space)	Intercartilaginous (4th space)	0.384615	5	13	10.1007/BF00315923	Duron,B. 1978	osmic acid solution	osmic acid solution
135	cat	intercartilaginous (3rd space)	Intercartilaginous (3rd space)	0.375	6	16	10.1007/BF00315923	Duron,B. 1978	osmic acid solution	osmic acid solution
136	cat	intercartilaginous (2nd sace)	Intercartilaginous (2nd sace)	0.363636	8	22	10.1007/BF00315923	Duron,B. 1978	osmic acid solution	osmic acid solution
137	ring-tailed lemur	infraspinatus	infraspinatus	2.2	33	15	10.1159/000098951	Higurashi. 2006	azan	azan
138	slow loris	infraspinatus	infraspinatus	1.2	15.96	13.3	10.1159/000098951	Higurashi. 2006	azan	azan
139	Garnett’s galago	infraspinatus	infraspinatus	0.8	43.04	53.8	10.1159/000098951	Higurashi. 2006	azan	azan
140	pig	inferior rectus	Inferior rectus		191.7±15.9		11726607	Blumer. 2001	azan	azan
141	pig	inferior oblique	Inferior oblique		148±7		11726607	Blumer. 2001	azan	azan
142	Japanese Macaques and Gibbon	inferior gemellus (ig)	inferior gemellus (IG)	0.76	12	15.7895	10.1159/000504958	Takeuchi.2019	azan	azan
143	Bonnet Monkey	ii. lumbrical	II. Lumbrical	0.304	11.57±1.8	38.06	10.1002/ar.1092070204	Devanandan,M,S. 1983	Barker and Ip’s modification of De Castro’s silver technique	Barker and Ip’s modification of De Castro’s silver technique
144	Bonnet Monkey	i. lumbrical	I. Lumbrical	0.264	11.17±1.85	42.31	10.1002/ar.1092070204	Devanandan,M,S. 1983	Barker and Ip’s modification of De Castro’s silver technique	Barker and Ip’s modification of De Castro’s silver technique
145	Bonnet Monkey	i dorsal in terosseous	I Dorsal In terosseous	0.605	16	26.4	10.1002/ar.1092070204	Devanandan,M,S. 1983	Barker and Ip’s modification of De Castro’s silver technique	Barker and Ip’s modification of De Castro’s silver technique
146	Bonnet Monkey	geniohyoid	Geniohyoid	4.68	10	2.13675	10.1002/ar.1092230413	Raman,R. 1989	Barker and Ip’s modification of De Castro’s silver technique	Barker and Ip’s modification of De Castro’s silver technique
147	Bonnet Monkey	geniohyoid	Geniohyoid	4.56	12	2.63158	10.1002/ar.1092230413	Raman,R. 1989	Barker and Ip’s modification of De Castro’s silver technique	Barker and Ip’s modification of De Castro’s silver technique
148	Bonnet Monkey	geniohyoid	Geniohyoid	3.21	4	1.24611	10.1002/ar.1092230413	Raman,R. 1989	Barker and Ip’s modification of De Castro’s silver technique	Barker and Ip’s modification of De Castro’s silver technique
149	rat	geniohyoid	Geniohyoid	0.08	4.9	61.25	10.1002/aja.1001550406	Maier,A. 1979	H&E	H&E
150	mice	gastrocnemius	gastrocnemius	143.1±1.04(mg)	23.40±0.81	0.15±0.01	10.3389/fnana.2022.838951	Lian. 2022	H&E	H&E
151	cat	flexor carpi radialis muscles	flexor carpi radialis muscles	1.27±0.121	50~57	43~65	10.1002/aja.1001480304	Gonyea,W.J. 1977	ATPase	ATPase
152	cat	flexor carpi radialis muscles	flexor carpi radialis muscles	1	68	68	10.1002/jmor.1051830102	Richmond,F.J. 1985	Holmes' method for axons	Holmes' method for axons
153	cat	flexor carpi radialis muscles	flexor carpi radialis muscles		63		10.1002/jmor.1051830102	Richmond,F.J. 1985	Holmes' method for axons	Holmes' method for axons
154	cat	flexor carpi radialis muscles	flexor carpi radialis muscles		55		10.1002/jmor.1051830102	Richmond,F.J. 1985	Holmes' method for axons	Holmes' method for axons
155	cat	flexor carpi radialis muscles	flexor carpi radialis muscles		52		10.1002/jmor.1051830102	Richmond,F.J. 1985	Holmes' method for axons	Holmes' method for axons
156	cat	external intercostal (8th space)	External intercostal (8th space)	0.3	18	60	10.1007/BF00315923	Duron,B. 1978	osmic acid solution	osmic acid solution
157	cat	external intercostal (4th space)	External intercostal (4th space)	0.2	26	130	10.1007/BF00315923	Duron,B. 1978	osmic acid solution	osmic acid solution
158	cat	external intercostal (3rd space)	External intercostal (3rd space)	0.163636	18	110	10.1007/BF00315923	Duron,B. 1978	osmic acid solution	osmic acid solution
159	duck	extensor pollicis muscle	extensor pollicis muscle	0.3	27	90	6452434	Adal,M,N. 1980	Delafield's haematoxylin and eosin	Delafield's haematoxylin and eosin
160	duck	extensor pollicis muscle	extensor pollicis muscle	0.3	27	90	6452434	Adal,M,N. 1980	Delafield's haematoxylin and eosin	Delafield's haematoxylin and eosin
161	duck	extensor pollicis muscle	extensor pollicis muscle	0.3	26	86.6667	6452434	Adal,M,N. 1980	Delafield's haematoxylin and eosin	Delafield's haematoxylin and eosin
162	duck	extensor pollicis muscle	extensor pollicis muscle	0.3	20	66.6667	6452434	Adal,M,N. 1980	Delafield's haematoxylin and eosin	Delafield's haematoxylin and eosin
163	duck	extensor pollicis muscle	extensor pollicis muscle	0.3	20	66.6667	6452434	Adal,M,N. 1980	Delafield's haematoxylin and eosin	Delafield's haematoxylin and eosin
164	duck	extensor pollicis muscle	extensor pollicis muscle	0.3	19	63.3333	6452434	Adal,M,N. 1980	Delafield's haematoxylin and eosin	Delafield's haematoxylin and eosin
165	mice	extensor digitorum longus	extensor digitorum longus	10.14±0.74(mg)	10.40±0.40	1.80±0.09	10.3389/fnana.2022.838951	Lian. 2022	H&E	H&E
166	duck	extensor digitorum communis muscle	Extensor digitorum communis muscle	0.4	59	147.5	6452434	Adal,M,N. 1980	Delafield's haematoxylin and eosin	Delafield's haematoxylin and eosin
167	duck	extensor digitorum communis muscle	Extensor digitorum communis muscle	0.4	57	142.5	6452434	Adal,M,N. 1980	Delafield's haematoxylin and eosin	Delafield's haematoxylin and eosin
168	duck	extensor digitorum communis muscle	Extensor digitorum communis muscle	0.4	47	117.5	6452434	Adal,M,N. 1980	Delafield's haematoxylin and eosin	Delafield's haematoxylin and eosin
169	duck	extensor digitorum communis muscle	Extensor digitorum communis muscle	0.4	44	110	6452434	Adal,M,N. 1980	Delafield's haematoxylin and eosin	Delafield's haematoxylin and eosin
170	duck	extensor digitorum communis muscle	Extensor digitorum communis muscle	0.4	43	107.5	6452434	Adal,M,N. 1980	Delafield's haematoxylin and eosin	Delafield's haematoxylin and eosin
171	duck	extensor digitorum communis muscle	Extensor digitorum communis muscle	0.4	37	92.5	6452434	Adal,M,N. 1980	Delafield's haematoxylin and eosin	Delafield's haematoxylin and eosin
172	cat	extensor digitorum brevis	Extensor digitorum brevis		56		10.1002/ar.1091430306	Bridgman,C.F. 1962	VanGiesen	VanGiesen
173	Camel	dorsal rectus	Dorsal rectus	2.38	181	76.0504	9025998	Abuel-Atta. 1997	VanGiesen	VanGiesen
174	Camel	dorsal oblique	dorsal oblique	1.62	153	94.4444	9025998	Abuel-Atta. 1997	VanGiesen	VanGiesen
175	cat	diaphragm	Diaphragm	6.503	9	1.38398	10.1007/BF00315923	Duron,B. 1978	osmic acid solution	osmic acid solution
176	cat	diaphragm	Diaphragm	6.302	7	1.11076	10.1007/BF00315923	Duron,B. 1978	osmic acid solution	osmic acid solution
177	cat	complexus	Complexus	2.66	190	71.4286	10.1152/jn.1975.38.6.1322	Richmond,F,J. 1975	Holme’s silver method	Holme’s silver method
178	cat	complexus	Complexus	2.38	254	106.723	10.1152/jn.1975.38.6.1322	Richmond,F,J. 1975	Holme’s silver method	Holme’s silver method
179	cat	biventer cervicis	Biventer cervicis	2.42	180	74.3802	10.1152/jn.1975.38.6.1322	Richmond,F,J. 1975	Holme’s silver method	Holme’s silver method
180	cat	biventer cervicis	Biventer cervicis	1.8	173	96.1111	10.1152/jn.1975.38.6.1322	Richmond,F,J. 1975	Holme’s silver method	Holme’s silver method
181	cat	biventer cervicis	Biventer cervicis	0.91	68	74.7253	10.1152/jn.1975.38.6.1322	Richmond,F,J. 1975	Holme’s silver method	Holme’s silver method
182	Anas platyrhynchos	armv, pars ventralis	ARMV, pars ventralis	0.47	154	328	10.1002/jmor.1052100302	R.G.BOUT. 1991	Mallory-Casonihematoxylin	Mallory-Casonihematoxylin
183	avian	anterior latissimus dorsi muscles	anterior latissimus dorsi muscles	0.28±0.06	35.3±0.8		10.1046/j.1469-7580.1999.19430381.x	WILLIAM K. OVALLE. 1999	silver impregnation	silver impregnation
184	Bonnet Monkey	adductor pollicis	Adductor Pollicis	0.696	23.4±1.94	33.62	10.1002/ar.1092070204	Devanandan,M,S. 1983	Barker and Ip’s modification of De Castro’s silver technique	Barker and Ip’s modification of De Castro’s silver technique
185	Anas platyrhynchos	adductor mandibulae externus profundus	adductor mandibulae externus profundus	0.03	0	0	10.1002/jmor.1052100302	R.G.BOUT. 1991	Mallory-Casonihematoxylin	Mallory-Casonihematoxylin
186	Bonnet Monkey	abductor digiti minimi	Abductor Digiti Minimi	0.442	7.78±0.86	17.6	10.1002/ar.1092070204	Devanandan,M,S. 1983	Barker and Ip’s modification of De Castro’s silver technique	Barker and Ip’s modification of De Castro’s silver technique
187	Mogera wogura	snout musculature	snout musculature	0.1	120	1200	132307	Kubota,K. 1975	/	/
188	Urotrichus talpoides	snout musculature	snout musculature	0.02	120	6000	132307	Kubota,K. 1975	/	/
189	Dymecodon pilirostris	snout musculature	snout musculature	0.015	73	4866.67	132307	Kubota,K. 1975	/	/

## Sheet: Fig4 G
Muscle	Frequency
inferior oblique	1
1st lumbrical	1
abductor digiti minimi	1
abductor pollicis brevis	1
adductor pollicis	1
biceps	1
digastric muscles	1
flexor digiti minimi brevis	1
flexor pollicis brevis	1
inferior oblique	1
inferior rectus	1
lateral pterygoid	1
lateral rectus	1
latissimus dorsi	1
longus colli	1
medial rectus	1
multifidus	1
mylohyoideus muscles	1
opponens digiti minimi	1
platysmata	1
rectus capitis posterior	1
superior rectus	1
trapezius	1
superior oblique	2
opponens pollicis	2
flexor carpi ulnaris	3
flexor carpi radialis	3
flexor pollicis longus	3
palmaris longus	3
pronator quadratus	3
thyroarytenoid muscle	5
flexor digitorum profundus	6
flexor digitorum superficialis	6
masseter	6
medial pterygoid muscle	6
pronator teres	6
	77
